# Supplementary material for: Evaluation of the Abbott BinaxNOW rapid antigen test for SARS-CoV-2 infection in children: Implications for screening in a school setting
Source: PLoS One. 2021 Apr 5;16(4):e0249710. doi: 10.1371/journal.pone.0249710 (PMC8021178; doi:10.1371/journal.pone.0249710)
Supplement: S1 File — (XLSX) [file pone.0249710.s001.xlsx]

## Sheet: Sheet1
antigenresult	pcrresult	ctless25	ct2630	ct30plus	ctmiss	male	female	sexmiss	nonhispwhite	nonhispblack	hispanic	othermiss	age511	age1217	symptomatic
Negative	NEGATIVE	0	0	0	0	0	1	0	0	0	0	1	1	0	0
Negative	NEGATIVE	0	0	0	0	1	0	0	0	0	0	1	1	0	0
Negative	NEGATIVE	0	0	0	0	1	0	0	0	0	0	1	1	0	0
Negative	NEGATIVE	0	0	0	0	1	0	0	0	0	0	1	0	1	0
Negative	NEGATIVE	0	0	0	0	0	1	0	0	0	0	1	0	1	1
Negative	NEGATIVE	0	0	0	0	1	0	0	0	0	1	0	1	0	1
Negative	POSITIVE	0	0	1	0	0	1	0	0	0	1	0	1	0	0
Negative	NEGATIVE	0	0	0	0	1	0	0	0	0	1	0	0	1	0
Negative	NEGATIVE	0	0	0	0	0	1	0	0	0	1	0	0	1	1
Negative	NEGATIVE	0	0	0	0	1	0	0	0	0	1	0	1	0	1
Negative	NEGATIVE	0	0	0	0	1	0	0	0	0	1	0	0	1	0
Negative	NEGATIVE	0	0	0	0	1	0	0	0	0	1	0	1	0	0
Negative	NEGATIVE	0	0	0	0	1	0	0	0	1	0	0	0	1	0
Negative	NEGATIVE	0	0	0	0	0	1	0	0	0	1	0	1	0	0
Negative	NEGATIVE	0	0	0	0	1	0	0	0	0	1	0	0	1	0
Positive	POSITIVE	0	0	1	0	0	1	0	0	0	1	0	0	1	0
Negative	NEGATIVE	0	0	1	0	1	0	0	0	0	1	0	1	0	0
Negative	NEGATIVE	0	0	0	0	0	1	0	0	0	0	1	1	0	0
Negative	NEGATIVE	0	0	0	0	1	0	0	0	0	0	1	0	1	0
Negative	NEGATIVE	0	0	0	0	0	1	0	0	0	0	1	0	1	0
Negative	NEGATIVE	0	0	0	0	0	1	0	0	0	1	0	1	0	0
Negative	NEGATIVE	0	0	0	0	1	0	0	0	0	1	0	1	0	0
Negative	NEGATIVE	0	0	0	0	0	1	0	0	0	1	0	0	1	0
Negative	NEGATIVE	0	0	0	0	1	0	0	0	0	0	1	1	0	1
Negative	NEGATIVE	0	0	0	0	0	1	0	0	0	0	1	1	0	0
Negative	NEGATIVE	0	0	0	0	0	1	0	0	0	1	0	0	1	1
Negative	NEGATIVE	0	0	0	0	1	0	0	0	0	1	0	0	1	1
Negative	NEGATIVE	0	0	0	0	1	0	0	0	0	1	0	1	0	1
Negative	NEGATIVE	0	0	0	0	1	0	0	0	0	0	1	1	0	0
Negative	NEGATIVE	0	0	0	0	0	1	0	0	0	1	0	1	0	0
Negative	NEGATIVE	0	0	0	0	0	1	0	0	0	0	1	0	1	0
Negative	NEGATIVE	0	0	0	0	0	0	1	0	0	0	1	1	0	1
Negative	NEGATIVE	0	0	0	0	0	1	0	0	0	0	1	1	0	0
Negative	NEGATIVE	0	0	0	0	0	1	0	0	0	1	0	1	0	0
Positive	POSITIVE	0	0	1	0	0	1	0	0	0	1	0	0	1	1
Positive	POSITIVE	0	0	1	0	1	0	0	0	0	1	0	1	0	1
Negative	POSITIVE	0	0	1	0	0	1	0	0	0	1	0	0	1	1
Positive	POSITIVE	0	1	0	0	1	0	0	0	0	1	0	1	0	1
Negative	NEGATIVE	0	0	0	0	0	1	0	0	0	1	0	1	0	0
Negative	NEGATIVE	0	0	0	0	0	1	0	0	0	1	0	1	0	0
Negative	NEGATIVE	0	0	0	0	0	1	0	0	0	1	0	0	1	1
Negative	NEGATIVE	0	0	0	0	0	1	0	0	0	1	0	1	0	1
Negative	NEGATIVE	0	0	0	0	0	1	0	0	0	1	0	1	0	0
Negative	NEGATIVE	0	0	0	0	0	1	0	0	0	1	0	1	0	0
Negative	NEGATIVE	0	0	0	0	0	1	0	0	0	0	1	0	1	0
Negative	NEGATIVE	0	0	0	0	1	0	0	0	0	1	0	1	0	0
Negative	NEGATIVE	0	0	0	0	0	1	0	0	0	1	0	0	1	0
Negative	NEGATIVE	0	0	0	0	1	0	0	0	0	1	0	1	0	0
Negative	NEGATIVE	0	0	0	0	0	1	0	0	0	1	0	1	0	0
Negative	NEGATIVE	0	0	0	0	1	0	0	0	0	1	0	0	1	0
Negative	NEGATIVE	0	0	0	0	1	0	0	0	0	1	0	1	0	1
Positive	POSITIVE	0	1	0	0	1	0	0	0	0	1	0	1	0	0
Positive	NEGATIVE	0	0	1	0	1	0	0	0	0	1	0	1	0	1
Negative	NEGATIVE	0	0	0	0	0	1	0	0	0	1	0	1	0	0
Negative	NEGATIVE	0	0	0	0	1	0	0	0	0	1	0	0	1	0
Negative	NEGATIVE	0	0	0	0	1	0	0	0	0	1	0	1	0	0
Negative	NEGATIVE	0	0	0	0	0	1	0	1	0	0	0	1	0	0
Negative	NEGATIVE	0	0	0	0	0	1	0	1	0	0	0	1	0	0
Negative	NEGATIVE	0	0	0	0	0	1	0	0	0	1	0	0	1	0
Negative	NEGATIVE	0	0	0	0	0	1	0	0	0	1	0	0	1	0
Positive	POSITIVE	1	0	0	0	1	0	0	0	0	1	0	1	0	0
Positive	POSITIVE	0	0	1	0	1	0	0	0	0	1	0	0	1	0
Negative	NEGATIVE	0	0	0	1	0	1	0	0	0	1	0	0	1	0
Negative	NEGATIVE	0	0	0	0	0	1	0	0	0	1	0	0	1	0
Negative	NEGATIVE	0	0	0	0	0	1	0	0	0	1	0	0	1	0
Negative	NEGATIVE	0	0	0	0	0	1	0	0	0	1	0	1	0	0
Negative	NEGATIVE	0	0	0	0	1	0	0	0	0	1	0	1	0	0
Negative	NEGATIVE	0	0	0	0	1	0	0	0	0	1	0	0	1	1
Negative	NEGATIVE	0	0	0	1	0	1	0	0	0	1	0	1	0	1
Positive	POSITIVE	0	1	0	0	0	1	0	0	0	1	0	0	1	1
Positive	POSITIVE	0	0	1	0	1	0	0	0	0	1	0	0	1	1
Positive	POSITIVE	1	0	0	0	1	0	0	0	0	1	0	1	0	1
Positive	POSITIVE	1	0	0	0	0	1	0	0	0	1	0	0	1	1
Negative	NEGATIVE	0	0	0	0	1	0	0	0	0	1	0	1	0	0
Negative	NEGATIVE	0	0	0	0	0	1	0	0	0	1	0	1	0	0
Positive	POSITIVE	0	0	1	0	0	1	0	0	0	1	0	0	1	1
Negative	NEGATIVE	0	0	0	0	0	1	0	0	0	1	0	0	1	0
Positive	POSITIVE	0	1	0	0	1	0	0	0	0	1	0	0	1	1
Negative	NEGATIVE	0	0	0	0	1	0	0	0	0	0	1	1	0	1
Negative	NEGATIVE	0	0	0	0	1	0	0	0	0	0	1	1	0	1
Negative	NEGATIVE	0	0	0	0	0	1	0	0	0	0	1	1	0	1
Negative	NEGATIVE	0	0	0	0	1	0	0	0	0	0	1	1	0	1
Negative	POSITIVE	0	0	1	0	0	1	0	0	0	0	1	1	0	1
Negative	POSITIVE	0	0	1	0	1	0	0	0	0	1	0	1	0	0
Negative	NEGATIVE	0	0	0	0	1	0	0	0	0	1	0	0	1	0
Negative	NEGATIVE	0	0	0	0	0	1	0	0	0	0	1	0	1	0
Positive	NEGATIVE	0	0	0	0	1	0	0	0	0	1	0	1	0	1
Negative	NEGATIVE	0	0	0	0	1	0	0	0	0	0	1	1	0	0
Negative	NEGATIVE	0	0	0	0	1	0	0	0	0	1	0	1	0	0
Negative	NEGATIVE	0	0	0	0	0	1	0	0	0	1	0	1	0	1
Positive	POSITIVE	0	0	0	1	0	1	0	0	0	1	0	0	1	0
Negative	NEGATIVE	0	0	0	0	0	1	0	0	0	1	0	0	1	1
Negative	NEGATIVE	0	0	0	1	1	0	0	0	0	0	1	1	0	0
Negative	NEGATIVE	0	0	0	1	1	0	0	0	0	1	0	1	0	1
Negative	NEGATIVE	0	0	0	0	0	1	0	0	0	1	0	0	1	0
Negative	NEGATIVE	0	0	0	0	0	1	0	0	0	1	0	1	0	0
Positive	POSITIVE	0	0	0	1	1	0	0	0	0	1	0	0	1	1
Negative	POSITIVE	0	0	1	0	1	0	0	0	0	1	0	0	1	1
Negative	NEGATIVE	0	0	0	0	1	0	0	0	0	1	0	0	1	1
Negative	NEGATIVE	0	0	0	1	0	1	0	0	0	1	0	1	0	1
Negative	NEGATIVE	0	0	0	0	0	1	0	0	0	0	1	1	0	1
Positive	POSITIVE	0	0	1	0	1	0	0	0	0	1	0	0	1	1
Negative	POSITIVE	0	0	0	1	0	1	0	0	0	1	0	0	1	1
Negative	NEGATIVE	0	0	0	0	1	0	0	0	0	1	0	1	0	0
Negative	NEGATIVE	0	0	0	0	1	0	0	0	0	1	0	0	1	0
Negative	NEGATIVE	0	0	0	0	1	0	0	0	0	1	0	1	0	0
Negative	NEGATIVE	0	0	0	0	0	1	0	0	0	1	0	0	1	0
Negative	NEGATIVE	0	0	0	0	0	1	0	0	0	1	0	0	1	0
Negative	POSITIVE	0	0	1	0	0	1	0	0	0	1	0	0	1	0
Negative	NEGATIVE	0	0	0	0	1	0	0	1	0	0	0	1	0	0
Negative	NEGATIVE	0	0	0	0	0	1	0	0	0	1	0	1	0	0
Negative	NEGATIVE	0	0	0	0	0	1	0	0	0	1	0	1	0	0
Negative	NEGATIVE	0	0	0	0	1	0	0	0	0	1	0	0	1	0
Negative	NEGATIVE	0	0	0	1	1	0	0	0	0	0	1	1	0	0
Negative	NEGATIVE	0	0	0	0	1	0	0	0	0	0	1	1	0	1
Negative	POSITIVE	0	0	0	1	1	0	0	0	0	1	0	1	0	0
Negative	NEGATIVE	0	0	0	0	0	1	0	0	0	1	0	1	0	0
Negative	NEGATIVE	0	0	0	0	1	0	0	0	0	1	0	1	0	0
Negative	NEGATIVE	0	0	0	0	1	0	0	0	0	1	0	1	0	0
Negative	NEGATIVE	0	0	0	0	0	1	0	0	0	1	0	1	0	0
Negative	NEGATIVE	0	0	0	0	0	1	0	0	0	1	0	1	0	0
Negative	NEGATIVE	0	0	0	0	0	1	0	0	0	1	0	1	0	0
Negative	NEGATIVE	0	0	0	0	1	0	0	0	0	1	0	1	0	0
Positive	POSITIVE	0	0	1	0	0	1	0	0	0	1	0	1	0	0
Negative	POSITIVE	0	0	1	0	0	1	0	0	0	0	1	1	0	0
Positive	POSITIVE	1	0	0	0	0	1	0	0	0	1	0	1	0	0
Negative	NEGATIVE	0	0	0	0	1	0	0	0	0	0	1	1	0	0
Positive	POSITIVE	0	0	1	0	0	1	0	0	0	1	0	0	1	1
Positive	POSITIVE	0	0	1	0	0	1	0	0	0	1	0	1	0	1
Positive	POSITIVE	0	0	1	0	1	0	0	0	0	1	0	1	0	1
Negative	POSITIVE	0	0	1	0	1	0	0	0	0	1	0	1	0	1
Negative	NEGATIVE	0	0	0	0	0	1	0	1	0	0	0	1	0	0
Negative	NEGATIVE	0	0	0	0	0	1	0	1	0	0	0	1	0	0
Positive	POSITIVE	0	0	1	0	1	0	0	0	0	1	0	1	0	1
Positive	POSITIVE	0	1	0	0	1	0	0	0	0	1	0	0	1	1
Positive	POSITIVE	0	1	0	0	0	1	0	0	0	1	0	0	1	1
Negative	NEGATIVE	0	0	0	0	0	1	0	0	0	1	0	0	1	0
Negative	NEGATIVE	0	0	0	0	1	0	0	0	0	1	0	1	0	0
Negative	NEGATIVE	0	0	0	0	1	0	0	0	0	1	0	0	1	0
Negative	NEGATIVE	0	0	0	0	1	0	0	0	0	1	0	0	1	1
Positive	POSITIVE	0	0	1	0	0	1	0	0	0	1	0	0	1	0
Positive	POSITIVE	0	0	1	0	0	1	0	0	0	1	0	1	0	0
Positive	POSITIVE	0	0	1	0	1	0	0	0	0	1	0	0	1	0
Negative	NEGATIVE	0	0	0	0	0	1	0	0	0	1	0	1	0	0
Negative	POSITIVE	0	0	1	0	0	1	0	0	0	1	0	1	0	0
Negative	NEGATIVE	0	0	0	0	0	1	0	0	0	1	0	1	0	0
Negative	POSITIVE	0	0	1	0	0	1	0	0	0	1	0	1	0	0
Negative	NEGATIVE	0	0	0	0	1	0	0	0	0	1	0	1	0	0
Positive	POSITIVE	0	0	1	0	1	0	0	0	0	1	0	1	0	0
Positive	POSITIVE	0	0	1	0	1	0	0	0	0	1	0	1	0	0
Positive	POSITIVE	0	0	1	0	0	1	0	0	0	1	0	0	1	0
Positive	POSITIVE	1	0	0	0	1	0	0	0	0	1	0	0	1	1
Negative	NEGATIVE	0	0	0	0	1	0	0	0	0	1	0	1	0	0
Negative	NEGATIVE	0	0	0	0	1	0	0	0	0	1	0	1	0	0
Negative	NEGATIVE	0	0	0	0	1	0	0	0	0	1	0	1	0	0
Negative	NEGATIVE	0	0	0	0	0	1	0	0	0	1	0	1	0	0
Negative	NEGATIVE	0	0	0	0	0	1	0	0	0	1	0	1	0	0
Negative	NEGATIVE	0	0	0	0	1	0	0	0	1	0	0	1	0	0
Negative	NEGATIVE	0	0	0	0	1	0	0	0	1	0	0	1	0	0
Negative	NEGATIVE	0	0	0	0	1	0	0	0	1	0	0	1	0	0
Negative	POSITIVE	0	0	1	0	1	0	0	0	0	1	0	1	0	1
Negative	POSITIVE	0	0	1	0	1	0	0	0	0	0	1	1	0	0
Negative	NEGATIVE	0	0	0	0	1	0	0	0	0	1	0	1	0	1
Negative	NEGATIVE	0	0	0	0	1	0	0	0	0	1	0	1	0	1
Negative	POSITIVE	0	0	1	0	0	1	0	0	0	1	0	0	1	0
Positive	POSITIVE	0	0	1	0	0	1	0	0	0	1	0	1	0	0
Negative	NEGATIVE	0	0	0	0	1	0	0	0	0	0	1	0	1	0
Negative	NEGATIVE	0	0	0	0	0	1	0	0	0	0	1	0	1	0
Negative	NEGATIVE	0	0	0	0	0	1	0	0	0	1	0	1	0	0
Negative	NEGATIVE	0	0	0	0	0	1	0	0	0	1	0	1	0	0
Negative	POSITIVE	0	0	1	0	1	0	0	1	0	0	0	0	1	0
Negative	NEGATIVE	0	0	0	0	0	0	1	1	0	0	0	1	0	1
Negative	NEGATIVE	0	0	0	0	0	0	1	1	0	0	0	0	1	1
Negative	NEGATIVE	0	0	0	0	1	0	0	0	0	1	0	1	0	0
Positive	POSITIVE	0	0	1	0	1	0	0	0	0	1	0	1	0	1
Negative	POSITIVE	0	0	1	0	0	1	0	0	0	1	0	0	1	1
Negative	NEGATIVE	0	0	0	0	0	1	0	0	0	1	0	0	1	1
Negative	POSITIVE	0	1	0	0	0	1	0	0	0	1	0	1	0	0
Negative	NEGATIVE	0	0	1	0	1	0	0	0	0	1	0	1	0	1
Negative	NEGATIVE	0	0	0	0	0	1	0	0	0	1	0	0	1	1
Negative	NEGATIVE	0	0	0	0	0	1	0	0	0	1	0	1	0	0
Negative	POSITIVE	0	0	1	0	1	0	0	0	0	1	0	1	0	1
Positive	POSITIVE	0	1	0	0	1	0	0	0	0	1	0	1	0	0
Negative	NEGATIVE	0	0	0	0	0	1	0	1	0	0	0	0	1	0
Positive	NEGATIVE	0	0	0	0	0	1	0	1	0	0	0	0	1	0
Negative	NEGATIVE	0	0	0	0	0	1	0	0	0	1	0	1	0	1
Positive	POSITIVE	0	0	1	0	1	0	0	0	0	1	0	1	0	0
Negative	NEGATIVE	0	0	0	0	0	1	0	0	0	0	1	1	0	0
Negative	NEGATIVE	0	0	1	0	0	1	0	0	0	1	0	1	0	0
Positive	POSITIVE	1	0	0	0	0	1	0	0	0	1	0	1	0	1
Positive	POSITIVE	1	0	0	0	0	1	0	0	0	1	0	1	0	1
Negative	NEGATIVE	0	0	0	0	1	0	0	0	0	1	0	0	1	0
Negative	NEGATIVE	0	0	0	0	1	0	0	0	0	1	0	0	1	0
Negative	POSITIVE	0	0	1	0	1	0	0	0	0	0	1	0	1	1
Positive	POSITIVE	0	0	1	0	1	0	0	0	0	0	1	0	1	0
Negative	NEGATIVE	0	0	0	0	0	1	0	0	0	1	0	1	0	0
Negative	NEGATIVE	0	0	0	0	0	1	0	0	0	1	0	1	0	0
Negative	NEGATIVE	0	0	0	0	0	1	0	0	0	0	1	0	1	0
Negative	NEGATIVE	0	0	0	0	0	1	0	0	0	1	0	1	0	0
Negative	NEGATIVE	0	0	0	0	0	1	0	0	0	1	0	1	0	0
Negative	NEGATIVE	0	0	0	0	0	1	0	0	0	0	1	1	0	0
Negative	NEGATIVE	0	0	0	0	1	0	0	0	0	1	0	0	1	1
Negative	NEGATIVE	0	0	0	0	0	1	0	0	0	1	0	0	1	1
Negative	NEGATIVE	0	0	0	0	1	0	0	0	0	1	0	1	0	0
Negative	NEGATIVE	0	0	0	0	0	1	0	0	0	1	0	1	0	0
Negative	NEGATIVE	0	0	0	0	0	1	0	0	0	1	0	1	0	0
Negative	NEGATIVE	0	0	0	0	1	0	0	0	0	1	0	1	0	1
Negative	POSITIVE	0	0	1	0	1	0	0	0	0	1	0	1	0	0
Negative	POSITIVE	0	0	1	0	1	0	0	0	0	1	0	0	1	0
Negative	POSITIVE	0	0	1	0	1	0	0	0	0	1	0	1	0	0
Negative	NEGATIVE	0	0	0	0	1	0	0	0	0	1	0	1	0	0
Negative	NEGATIVE	0	0	0	0	0	1	0	0	0	0	1	1	0	0
Negative	NEGATIVE	0	0	0	0	0	1	0	0	0	0	1	1	0	0
Negative	NEGATIVE	0	0	0	0	1	0	0	0	0	1	0	1	0	0
Positive	POSITIVE	1	0	0	0	0	1	0	0	0	1	0	0	1	1
Positive	POSITIVE	0	0	1	0	0	1	0	0	0	1	0	0	1	1
Negative	NEGATIVE	0	0	0	0	0	1	0	0	0	1	0	0	1	1
Negative	NEGATIVE	0	0	0	0	0	1	0	0	0	1	0	0	1	0
Negative	NEGATIVE	0	0	0	0	1	0	0	0	1	0	0	1	0	0
Positive	POSITIVE	0	0	1	0	1	0	0	1	0	0	0	1	0	1
Negative	NEGATIVE	0	0	0	0	1	0	0	0	0	1	0	0	1	0
Negative	NEGATIVE	0	0	0	0	1	0	0	0	0	1	0	0	1	0
Positive	POSITIVE	0	0	0	1	1	0	0	0	0	1	0	1	0	0
Negative	NEGATIVE	0	0	0	0	1	0	0	0	0	0	1	1	0	0
Negative	POSITIVE	0	0	1	0	1	0	0	0	0	1	0	1	0	0
Negative	NEGATIVE	0	0	0	0	0	1	0	0	0	1	0	1	0	0
Negative	NEGATIVE	0	0	0	0	1	0	0	0	0	1	0	1	0	0
Negative	NEGATIVE	0	0	0	0	0	1	0	0	0	1	0	0	1	0
Negative	NEGATIVE	0	0	0	0	1	0	0	0	0	1	0	0	1	0
Negative	NEGATIVE	0	0	0	0	0	1	0	0	0	1	0	0	1	0
Negative	NEGATIVE	0	0	0	0	0	1	0	0	0	1	0	1	0	0
Negative	NEGATIVE	0	0	0	0	0	1	0	0	0	1	0	1	0	0
Positive	POSITIVE	0	0	1	0	1	0	0	0	0	1	0	1	0	1
Positive	POSITIVE	0	0	1	0	0	1	0	0	0	1	0	1	0	1
Negative	NEGATIVE	0	0	0	0	0	1	0	0	0	1	0	1	0	0
Negative	NEGATIVE	0	0	0	0	0	1	0	1	0	0	0	1	0	0
Negative	NEGATIVE	0	0	0	0	1	0	0	1	0	0	0	1	0	0
Positive	POSITIVE	0	0	1	0	0	1	0	0	0	1	0	0	1	1
Positive	POSITIVE	0	0	1	0	1	0	0	0	0	1	0	1	0	1
Positive	POSITIVE	0	0	1	0	1	0	0	0	0	1	0	1	0	1
Positive	POSITIVE	0	1	0	0	0	1	0	0	0	1	0	1	0	1
Negative	NEGATIVE	0	0	0	0	1	0	0	0	0	0	1	1	0	0
Negative	NEGATIVE	0	0	0	0	0	1	0	0	0	0	1	0	1	1
Negative	NEGATIVE	0	0	0	0	1	0	0	0	0	1	0	1	0	0
Negative	NEGATIVE	0	0	0	0	1	0	0	0	0	1	0	1	0	0
Positive	POSITIVE	0	0	1	0	0	1	0	0	0	1	0	1	0	1
Negative	NEGATIVE	0	0	0	0	1	0	0	0	0	1	0	1	0	0
Positive	POSITIVE	0	0	1	0	1	0	0	0	0	1	0	1	0	0
Negative	POSITIVE	0	0	1	0	1	0	0	0	0	1	0	1	0	0
Negative	NEGATIVE	0	0	0	0	0	1	0	1	0	0	0	0	1	0
Negative	NEGATIVE	0	0	0	0	0	1	0	1	0	0	0	0	1	0
Positive	POSITIVE	0	1	0	0	1	0	0	0	0	1	0	0	1	1
Negative	POSITIVE	0	0	1	0	0	1	0	0	0	1	0	1	0	1
Negative	NEGATIVE	0	0	0	0	1	0	0	0	0	1	0	1	0	0
Positive	POSITIVE	0	0	1	0	1	0	0	0	0	1	0	1	0	0
Positive	POSITIVE	0	0	1	0	0	1	0	0	0	1	0	1	0	1
Negative	NEGATIVE	0	0	0	0	0	1	0	0	0	1	0	0	1	0
Negative	NEGATIVE	0	0	0	0	1	0	0	0	0	0	1	0	1	1
Negative	NEGATIVE	0	0	0	0	0	1	0	0	0	1	0	0	1	0
Positive	POSITIVE	0	0	1	0	0	1	0	0	0	1	0	0	1	0
Positive	POSITIVE	0	0	1	0	0	1	0	0	0	1	0	1	0	1
Positive	NEGATIVE	0	0	0	0	0	1	0	0	0	1	0	0	1	0
Negative	NEGATIVE	0	0	0	0	1	0	0	0	0	1	0	1	0	0
Positive	POSITIVE	0	1	0	0	1	0	0	0	0	1	0	1	0	0
Negative	NEGATIVE	0	0	0	0	0	1	0	0	0	1	0	1	0	0
Negative	NEGATIVE	0	0	0	0	0	1	0	0	0	1	0	1	0	0
Positive	POSITIVE	0	0	1	0	0	1	0	0	0	1	0	1	0	0
Positive	NEGATIVE	0	0	0	0	1	0	0	0	0	1	0	0	1	1
Negative	NEGATIVE	0	0	0	0	1	0	0	0	0	1	0	1	0	0
Positive	NEGATIVE	0	0	0	0	1	0	0	0	0	1	0	0	1	1
Negative	NEGATIVE	0	0	0	0	0	1	0	0	0	1	0	0	1	0
Negative	NEGATIVE	0	0	0	0	1	0	0	0	0	1	0	0	1	0
Negative	NEGATIVE	0	0	0	0	1	0	0	0	0	1	0	0	1	0
Negative	NEGATIVE	0	0	0	0	0	1	0	0	0	1	0	1	0	0
Negative	NEGATIVE	0	0	0	0	0	1	0	0	0	1	0	0	1	0
Negative	POSITIVE	0	0	1	0	0	1	0	0	0	1	0	1	0	0
Negative	NEGATIVE	0	0	0	0	1	0	0	0	0	1	0	1	0	0
Positive	POSITIVE	0	0	1	0	0	1	0	0	0	0	1	1	0	0
Negative	NEGATIVE	0	0	0	0	1	0	0	0	0	1	0	1	0	0
Negative	NEGATIVE	0	0	0	0	1	0	0	0	0	1	0	0	1	0
Positive	POSITIVE	0	0	1	0	0	1	0	0	0	1	0	1	0	1
Negative	NEGATIVE	0	0	0	0	0	1	0	0	0	1	0	1	0	0
Negative	NEGATIVE	0	0	0	0	0	1	0	0	0	1	0	1	0	0
Negative	NEGATIVE	0	0	0	0	1	0	0	0	0	1	0	1	0	0
Negative	NEGATIVE	0	0	0	0	0	1	0	0	0	1	0	1	0	0
Negative	NEGATIVE	0	0	0	0	1	0	0	0	0	1	0	0	1	0
Negative	NEGATIVE	0	0	0	0	0	1	0	0	0	1	0	0	1	0
Negative	NEGATIVE	0	0	0	0	1	0	0	0	0	1	0	1	0	0
Positive	POSITIVE	0	0	1	0	0	1	0	0	0	1	0	0	1	0
Negative	POSITIVE	1	0	0	0	0	1	0	0	0	1	0	0	1	1
Negative	NEGATIVE	0	0	0	0	0	1	0	0	0	1	0	1	0	0
Negative	NEGATIVE	0	0	0	0	1	0	0	0	0	1	0	1	0	1
Negative	NEGATIVE	0	0	0	0	0	1	0	0	0	1	0	1	0	0
Negative	NEGATIVE	0	0	0	0	0	1	0	0	0	1	0	1	0	0
Negative	NEGATIVE	0	0	0	0	1	0	0	0	0	1	0	0	1	0
Negative	NEGATIVE	0	0	0	0	1	0	0	0	0	1	0	0	1	0
Positive	POSITIVE	1	0	0	0	1	0	0	0	0	1	0	1	0	1
Positive	POSITIVE	0	0	1	0	1	0	0	0	0	1	0	0	1	1
Negative	NEGATIVE	0	0	0	0	1	0	0	0	0	1	0	0	1	0
Negative	NEGATIVE	0	0	0	0	1	0	0	0	0	1	0	0	1	0
Negative	NEGATIVE	0	0	0	0	0	1	0	0	0	1	0	1	0	0
Negative	NEGATIVE	0	0	0	0	1	0	0	0	0	1	0	0	1	0
Negative	NEGATIVE	0	0	0	0	0	1	0	0	0	1	0	1	0	0
Negative	POSITIVE	0	0	1	0	1	0	0	0	0	1	0	0	1	0
Positive	POSITIVE	0	1	0	0	1	0	0	0	0	1	0	1	0	0
Negative	POSITIVE	0	1	0	0	1	0	0	0	0	1	0	1	0	0
Negative	NEGATIVE	0	0	0	0	0	1	0	0	0	1	0	1	0	1
Negative	POSITIVE	0	0	1	0	1	0	0	0	0	1	0	0	1	1
Negative	POSITIVE	0	0	1	0	0	1	0	0	0	1	0	0	1	0
Negative	POSITIVE	0	0	1	0	0	1	0	0	0	1	0	1	0	0
Negative	NEGATIVE	0	0	0	0	1	0	0	0	0	1	0	1	0	0
Negative	NEGATIVE	0	0	0	0	0	1	0	0	0	1	0	0	1	0
Negative	NEGATIVE	0	0	0	0	1	0	0	0	0	1	0	1	0	0
Negative	NEGATIVE	0	0	0	0	0	1	0	0	0	1	0	1	0	0
Negative	NEGATIVE	0	0	0	0	0	1	0	0	0	1	0	1	0	0
Negative	NEGATIVE	0	0	0	0	0	1	0	0	0	1	0	1	0	0
Negative	NEGATIVE	0	0	0	0	0	1	0	0	0	1	0	1	0	0
Negative	NEGATIVE	0	0	0	0	0	1	0	0	0	1	0	1	0	0
Negative	NEGATIVE	0	0	0	0	0	1	0	0	0	1	0	0	1	0
Negative	NEGATIVE	0	0	0	0	1	0	0	0	0	1	0	0	1	0
Negative	POSITIVE	0	0	1	0	1	0	0	0	0	1	0	1	0	0
Negative	POSITIVE	0	0	1	0	1	0	0	0	0	1	0	1	0	0
Negative	NEGATIVE	0	0	0	0	0	1	0	0	0	1	0	0	1	1
Negative	NEGATIVE	0	0	0	0	0	1	0	0	0	1	0	0	1	1
Positive	POSITIVE	0	1	0	0	0	1	0	0	0	1	0	1	0	0
Negative	NEGATIVE	0	0	0	0	0	1	0	0	0	1	0	0	1	0
Negative	NEGATIVE	0	0	0	0	0	1	0	0	0	1	0	0	1	0
Positive	POSITIVE	1	0	0	0	0	1	0	0	0	1	0	1	0	0
Positive	POSITIVE	0	0	1	0	1	0	0	0	0	1	0	0	1	0
Positive	POSITIVE	0	0	1	0	1	0	0	0	0	1	0	1	0	0
Negative	NEGATIVE	0	0	0	0	1	0	0	0	0	1	0	1	0	0
Negative	NEGATIVE	0	0	0	0	0	1	0	0	0	1	0	1	0	0
Negative	NEGATIVE	0	0	0	0	1	0	0	0	0	1	0	0	1	0
Negative	NEGATIVE	0	0	0	0	1	0	0	0	0	1	0	1	0	0
Positive	POSITIVE	0	0	1	0	1	0	0	0	0	1	0	0	1	1
Negative	NEGATIVE	0	0	0	0	1	0	0	0	0	1	0	1	0	0
Negative	NEGATIVE	0	0	0	0	1	0	0	0	0	1	0	1	0	0
Negative	NEGATIVE	0	0	0	0	0	1	0	0	0	1	0	0	1	0
Negative	NEGATIVE	0	0	0	0	0	1	0	0	0	1	0	1	0	0
Negative	POSITIVE	0	0	1	0	1	0	0	0	0	1	0	0	1	0
Positive	POSITIVE	0	0	1	0	1	0	0	0	0	1	0	1	0	0
Positive	POSITIVE	0	1	0	0	1	0	0	0	0	1	0	0	1	1
Negative	POSITIVE	0	0	1	0	1	0	0	0	0	1	0	1	0	0
Negative	NEGATIVE	0	0	0	0	0	1	0	0	0	1	0	0	1	0
Negative	NEGATIVE	0	0	0	0	1	0	0	0	0	1	0	0	1	0
Positive	POSITIVE	0	1	0	0	1	0	0	0	0	1	0	0	1	0
Negative	NEGATIVE	0	0	0	0	1	0	0	0	0	1	0	0	1	0
Negative	NEGATIVE	0	0	0	0	1	0	0	0	0	1	0	1	0	0
Negative	NEGATIVE	0	0	0	0	0	0	1	0	0	1	0	1	0	0
Negative	NEGATIVE	0	0	0	0	0	1	0	0	0	1	0	1	0	0
Negative	NEGATIVE	0	0	0	0	0	1	0	0	0	1	0	1	0	1
Negative	NEGATIVE	0	0	1	0	0	1	0	0	0	1	0	1	0	0
Negative	NEGATIVE	0	0	0	0	1	0	0	0	0	1	0	1	0	0
Negative	NEGATIVE	0	0	0	0	0	1	0	0	0	1	0	1	0	0
Negative	NEGATIVE	0	0	0	0	1	0	0	0	0	1	0	1	0	0
Negative	NEGATIVE	0	0	0	0	1	0	0	0	0	1	0	1	0	0
Negative	NEGATIVE	0	0	0	0	1	0	0	0	0	1	0	0	1	0
Negative	NEGATIVE	0	0	0	0	1	0	0	0	0	0	1	1	0	0
Negative	NEGATIVE	0	0	0	0	1	0	0	0	0	0	1	1	0	0
Negative	NEGATIVE	0	0	0	0	1	0	0	0	0	1	0	0	1	0
Negative	NEGATIVE	0	0	0	0	1	0	0	0	0	1	0	1	0	0
Negative	NEGATIVE	0	0	0	0	1	0	0	0	0	1	0	1	0	1
Negative	POSITIVE	0	0	1	0	1	0	0	0	0	1	0	1	0	0
Negative	POSITIVE	0	1	0	0	1	0	0	0	0	1	0	0	1	0
Positive	POSITIVE	0	0	1	0	1	0	0	0	0	1	0	1	0	0
Positive	POSITIVE	0	0	1	0	0	1	0	0	0	1	0	0	1	0
Negative	NEGATIVE	0	0	0	0	1	0	0	0	0	1	0	1	0	0
Negative	NEGATIVE	0	0	0	0	0	1	0	0	0	1	0	0	1	0
Negative	POSITIVE	0	1	0	0	0	1	0	0	0	1	0	1	0	1
Negative	NEGATIVE	0	0	0	0	0	1	0	0	0	1	0	1	0	1
Negative	NEGATIVE	0	0	1	0	0	1	0	0	0	1	0	1	0	1
Negative	NEGATIVE	0	0	0	0	0	1	0	0	0	1	0	1	0	0
Negative	NEGATIVE	0	0	0	0	0	1	0	0	0	0	1	1	0	0
Negative	NEGATIVE	0	0	0	0	0	1	0	0	0	1	0	0	1	0
Positive	POSITIVE	0	1	0	0	0	1	0	0	0	1	0	0	1	1
Positive	POSITIVE	0	0	1	0	0	1	0	0	0	1	0	0	1	1
Positive	POSITIVE	1	0	0	0	1	0	0	0	0	1	0	1	0	0
Negative	NEGATIVE	0	0	0	0	0	1	0	0	0	1	0	1	0	0
Negative	NEGATIVE	0	0	0	0	0	1	0	0	0	1	0	1	0	0
Negative	NEGATIVE	0	0	0	0	0	1	0	0	0	1	0	0	1	0
Positive	NEGATIVE	0	0	0	0	1	0	0	0	0	1	0	0	1	0
Negative	NEGATIVE	0	0	0	0	0	1	0	0	0	1	0	1	0	0
Positive	POSITIVE	0	0	1	0	0	1	0	0	0	1	0	1	0	0
Negative	NEGATIVE	0	0	0	0	0	1	0	0	0	1	0	0	1	0
Negative	NEGATIVE	0	0	0	0	0	1	0	0	0	1	0	1	0	0
Positive	POSITIVE	0	0	1	0	1	0	0	0	1	0	0	0	1	1
Negative	NEGATIVE	0	0	0	0	1	0	0	0	0	1	0	1	0	1
Negative	NEGATIVE	0	0	0	0	0	1	0	0	0	1	0	1	0	0
Negative	POSITIVE	0	0	1	0	0	1	0	0	0	1	0	1	0	0
Positive	POSITIVE	0	1	0	0	1	0	0	0	0	1	0	1	0	0
Negative	POSITIVE	0	0	1	0	0	1	0	0	0	1	0	0	1	0
Positive	POSITIVE	0	1	0	0	0	1	0	0	0	1	0	1	0	0
Positive	POSITIVE	0	0	1	0	1	0	0	0	0	1	0	0	1	0
Positive	POSITIVE	0	1	0	0	1	0	0	0	0	1	0	0	1	0
Positive	POSITIVE	0	0	1	0	0	1	0	0	0	1	0	1	0	0
Positive	POSITIVE	0	0	1	0	1	0	0	0	0	1	0	1	0	0
Negative	NEGATIVE	0	0	0	0	0	1	0	0	0	1	0	1	0	0
Negative	NEGATIVE	0	0	0	0	0	1	0	0	0	1	0	1	0	0
Negative	NEGATIVE	0	0	0	0	0	1	0	0	0	0	1	1	0	0
Negative	NEGATIVE	0	0	0	0	1	0	0	0	0	0	1	1	0	0
Negative	NEGATIVE	0	0	0	0	0	1	0	0	0	1	0	0	1	0
Negative	NEGATIVE	0	0	0	0	1	0	0	0	0	0	1	1	0	0
Negative	NEGATIVE	0	0	0	0	1	0	0	0	0	1	0	1	0	0
Positive	POSITIVE	0	0	1	0	0	1	0	0	0	1	0	1	0	1
Negative	NEGATIVE	0	0	0	0	0	1	0	0	0	1	0	1	0	0
Negative	NEGATIVE	0	0	0	0	1	0	0	0	0	1	0	1	0	0
Negative	NEGATIVE	0	0	0	0	1	0	0	0	0	1	0	0	1	0
Positive	POSITIVE	0	0	1	0	0	1	0	0	0	0	1	1	0	0
Positive	POSITIVE	0	0	1	0	0	1	0	0	0	0	1	1	0	0
Negative	NEGATIVE	0	0	0	0	1	0	0	0	0	1	0	1	0	0
Negative	NEGATIVE	0	0	0	0	0	1	0	0	0	1	0	0	1	0
Negative	NEGATIVE	0	0	0	0	1	0	0	0	0	1	0	0	1	0
Negative	NEGATIVE	0	0	0	0	0	1	0	0	0	1	0	1	0	0
Negative	NEGATIVE	0	0	0	0	1	0	0	0	0	1	0	0	1	0
Negative	NEGATIVE	0	0	0	0	1	0	0	0	0	1	0	1	0	0
Positive	POSITIVE	0	1	0	0	1	0	0	0	0	1	0	1	0	0
Negative	NEGATIVE	0	0	0	0	1	0	0	0	0	1	0	0	1	1
Negative	NEGATIVE	0	0	0	0	1	0	0	0	0	1	0	0	1	0
Positive	POSITIVE	0	1	0	0	1	0	0	0	0	1	0	0	1	0
Negative	NEGATIVE	0	0	0	0	1	0	0	0	0	1	0	0	1	0
Negative	NEGATIVE	0	0	0	0	0	1	0	0	0	1	0	1	0	0
Negative	NEGATIVE	0	0	0	0	1	0	0	0	0	1	0	1	0	0
Negative	NEGATIVE	0	0	0	0	1	0	0	0	0	1	0	1	0	0
Negative	NEGATIVE	0	0	0	0	0	1	0	0	0	1	0	0	1	0
Negative	NEGATIVE	0	0	0	0	0	1	0	0	0	1	0	1	0	0
Negative	POSITIVE	0	0	1	0	1	0	0	0	0	1	0	1	0	1
Negative	NEGATIVE	0	0	0	0	1	0	0	0	0	1	0	1	0	0
Negative	NEGATIVE	0	0	0	0	1	0	0	0	0	1	0	0	1	0
Negative	NEGATIVE	0	0	0	0	0	1	0	0	0	1	0	0	1	0
Negative	NEGATIVE	0	0	0	0	0	1	0	0	0	1	0	0	1	0
Negative	NEGATIVE	0	0	0	0	0	1	0	0	0	1	0	1	0	0
Negative	NEGATIVE	0	0	0	0	1	0	0	0	0	1	0	0	1	0
Negative	NEGATIVE	0	0	0	0	0	1	0	0	0	0	1	1	0	0
Negative	NEGATIVE	0	0	0	0	1	0	0	0	0	1	0	1	0	0
Negative	NEGATIVE	0	0	0	0	1	0	0	0	0	1	0	0	1	0
Negative	NEGATIVE	0	0	0	0	0	1	0	0	0	1	0	0	1	0
Negative	POSITIVE	0	0	1	0	0	1	0	0	0	1	0	1	0	0
Positive	POSITIVE	0	0	1	0	0	1	0	0	0	1	0	0	1	0
Negative	NEGATIVE	0	0	0	0	0	1	0	1	0	0	0	1	0	0
Negative	NEGATIVE	0	0	0	0	0	1	0	0	0	1	0	1	0	0
Negative	NEGATIVE	0	0	0	0	1	0	0	0	0	0	1	1	0	0
Negative	NEGATIVE	0	0	0	0	1	0	0	0	0	1	0	1	0	0
Negative	NEGATIVE	0	0	0	0	0	1	0	0	0	1	0	1	0	0
Negative	NEGATIVE	0	0	0	0	1	0	0	0	0	1	0	1	0	0
Negative	NEGATIVE	0	0	0	0	1	0	0	0	0	1	0	0	1	1
Negative	NEGATIVE	0	0	0	0	0	1	0	0	0	1	0	0	1	0
Positive	POSITIVE	0	0	1	0	1	0	0	0	0	1	0	0	1	0
Negative	POSITIVE	0	0	1	0	1	0	0	0	0	1	0	0	1	0
Negative	POSITIVE	0	0	1	0	1	0	0	0	0	1	0	1	0	0
Negative	NEGATIVE	0	0	0	0	1	0	0	0	0	1	0	1	0	0
Negative	NEGATIVE	0	0	0	0	0	1	0	0	0	1	0	0	1	0
Negative	NEGATIVE	0	0	0	0	1	0	0	0	0	1	0	0	1	0
Negative	NEGATIVE	0	0	0	0	1	0	0	0	0	1	0	1	0	0
Negative	NEGATIVE	0	0	0	0	1	0	0	0	0	0	1	1	0	1
Negative	NEGATIVE	0	0	0	0	1	0	0	0	0	0	1	1	0	1
Negative	NEGATIVE	0	0	0	0	1	0	0	0	0	1	0	1	0	0
Negative	NEGATIVE	0	0	0	0	1	0	0	0	0	1	0	1	0	1
Negative	NEGATIVE	0	0	0	0	1	0	0	0	0	1	0	1	0	0
Negative	POSITIVE	0	0	1	0	0	0	1	0	0	1	0	1	0	0
Negative	NEGATIVE	0	0	0	0	1	0	0	0	0	1	0	0	1	0
Negative	NEGATIVE	0	0	1	0	0	1	0	0	0	1	0	1	0	1
Positive	POSITIVE	0	1	0	0	0	1	0	0	1	0	0	1	0	0
Negative	NEGATIVE	0	0	0	0	1	0	0	0	1	0	0	1	0	0
Positive	POSITIVE	1	0	0	0	1	0	0	0	0	1	0	1	0	0
Positive	POSITIVE	1	0	0	0	1	0	0	0	0	1	0	1	0	0
Negative	POSITIVE	0	0	1	0	0	1	0	0	0	1	0	1	0	0
Negative	NEGATIVE	0	0	0	0	1	0	0	0	0	1	0	1	0	0
Negative	NEGATIVE	0	0	0	0	0	1	0	0	0	1	0	0	1	0
Negative	NEGATIVE	0	0	0	0	0	1	0	0	0	1	0	1	0	0
Negative	NEGATIVE	0	0	0	0	1	0	0	0	0	1	0	0	1	0
Negative	NEGATIVE	0	0	0	0	1	0	0	1	0	0	0	1	0	0
Negative	NEGATIVE	0	0	0	0	1	0	0	0	0	0	1	0	1	0
Negative	NEGATIVE	0	0	1	0	0	1	0	0	0	0	1	0	1	0
Negative	NEGATIVE	0	0	0	0	1	0	0	0	0	0	1	0	1	0
Negative	POSITIVE	0	0	1	0	0	1	0	0	0	0	1	1	0	1
Negative	NEGATIVE	0	0	0	0	0	1	0	0	0	1	0	1	0	1
Negative	NEGATIVE	0	0	0	0	0	1	0	0	0	1	0	0	1	1
Negative	POSITIVE	0	1	0	0	1	0	0	0	0	1	0	0	1	0
Negative	NEGATIVE	0	0	0	0	0	1	0	0	0	0	1	1	0	0
Negative	NEGATIVE	0	0	0	0	0	1	0	0	0	0	1	1	0	0
Negative	NEGATIVE	0	0	0	0	0	1	0	0	0	1	0	1	0	0
Negative	NEGATIVE	0	0	0	0	0	1	0	0	0	1	0	1	0	0
Negative	POSITIVE	0	0	1	0	1	0	0	0	0	1	0	1	0	0
Negative	NEGATIVE	0	0	0	0	1	0	0	0	0	1	0	1	0	0
Negative	NEGATIVE	0	0	0	0	0	1	0	0	0	1	0	0	1	0
Negative	NEGATIVE	0	0	0	0	0	1	0	0	0	1	0	1	0	0
Positive	POSITIVE	0	0	1	0	1	0	0	0	0	1	0	1	0	1
Negative	NEGATIVE	0	0	0	0	1	0	0	0	0	1	0	1	0	0
Negative	POSITIVE	0	0	1	0	1	0	0	0	0	1	0	1	0	0
Negative	NEGATIVE	0	0	0	0	0	1	0	0	0	1	0	1	0	1
Negative	POSITIVE	0	0	1	0	0	1	0	0	0	1	0	1	0	0
Negative	NEGATIVE	0	0	0	0	0	1	0	0	0	1	0	1	0	0
Negative	NEGATIVE	0	0	1	0	0	1	0	0	0	0	1	0	1	0
Negative	NEGATIVE	0	0	0	0	0	1	0	0	0	0	1	1	0	0
Negative	NEGATIVE	0	0	0	0	0	1	0	0	0	1	0	1	0	0
Negative	NEGATIVE	0	0	0	0	1	0	0	0	0	1	0	1	0	0
Negative	NEGATIVE	0	0	0	0	1	0	0	0	0	1	0	1	0	0
Negative	NEGATIVE	0	0	0	0	1	0	0	0	0	1	0	0	1	0
Negative	POSITIVE	0	0	1	0	0	1	0	0	0	1	0	1	0	0
Negative	NEGATIVE	0	0	1	0	0	1	0	0	0	1	0	1	0	0
Positive	POSITIVE	0	0	1	0	0	1	0	0	0	1	0	0	1	0
Negative	NEGATIVE	0	0	0	0	0	1	0	0	0	1	0	0	1	0
Negative	NEGATIVE	0	0	0	0	0	1	0	0	0	1	0	1	0	1
Negative	NEGATIVE	0	0	0	0	1	0	0	0	0	1	0	1	0	1
Negative	NEGATIVE	0	0	0	0	1	0	0	0	0	1	0	0	1	0
Negative	NEGATIVE	0	0	0	0	0	1	0	0	0	1	0	0	1	0
Positive	POSITIVE	1	0	0	0	1	0	0	0	0	1	0	0	1	0
Positive	POSITIVE	0	0	1	0	0	1	0	0	0	1	0	0	1	0
Positive	NEGATIVE	0	0	0	0	0	1	0	0	0	1	0	0	1	0
Negative	POSITIVE	0	0	1	0	0	1	0	0	0	1	0	1	0	0
Negative	NEGATIVE	0	0	0	0	0	1	0	0	0	1	0	0	1	1
Negative	NEGATIVE	0	0	0	0	1	0	0	0	0	1	0	1	0	0
Negative	NEGATIVE	0	0	0	0	0	1	0	0	0	1	0	0	1	0
Negative	NEGATIVE	0	0	0	0	0	1	0	0	0	1	0	1	0	0
Negative	NEGATIVE	0	0	0	0	1	0	0	0	0	1	0	1	0	1
Negative	NEGATIVE	0	0	0	0	0	1	0	0	0	0	1	1	0	1
Negative	NEGATIVE	0	0	0	0	1	0	0	0	0	0	1	1	0	0
Negative	NEGATIVE	0	0	0	0	0	1	0	0	0	1	0	0	1	0
Negative	NEGATIVE	0	0	0	0	1	0	0	0	0	1	0	1	0	0
Negative	NEGATIVE	0	0	0	0	1	0	0	0	0	1	0	1	0	0
Negative	NEGATIVE	0	0	0	0	0	1	0	0	0	1	0	1	0	0
Negative	NEGATIVE	0	0	0	0	1	0	0	0	0	1	0	1	0	0
Negative	POSITIVE	0	1	0	0	1	0	0	0	0	1	0	1	0	0
Negative	NEGATIVE	0	0	0	0	1	0	0	0	0	1	0	1	0	0
Negative	POSITIVE	0	0	1	0	0	1	0	0	0	1	0	1	0	0
Negative	NEGATIVE	0	0	0	0	1	0	0	0	0	1	0	1	0	0
Negative	NEGATIVE	0	0	0	1	1	0	0	0	0	1	0	1	0	0
Negative	NEGATIVE	0	0	0	0	0	1	0	0	0	1	0	0	1	0
Negative	NEGATIVE	0	0	0	1	0	1	0	0	0	1	0	0	1	0
Negative	NEGATIVE	0	0	0	0	1	0	0	0	0	1	0	1	0	0
Negative	NEGATIVE	0	0	0	0	1	0	0	0	0	1	0	1	0	0
Negative	POSITIVE	0	1	0	0	0	1	0	0	0	1	0	1	0	0
Negative	NEGATIVE	0	0	0	0	0	1	0	0	0	1	0	1	0	0
Negative	NEGATIVE	0	0	0	0	1	0	0	0	0	1	0	1	0	0
Negative	POSITIVE	0	0	1	0	1	0	0	0	0	1	0	0	1	1
Negative	POSITIVE	0	0	1	0	1	0	0	0	0	1	0	1	0	0
Negative	POSITIVE	0	0	1	0	0	1	0	0	0	1	0	1	0	1
Positive	POSITIVE	0	0	1	0	1	0	0	0	0	0	1	1	0	0
Negative	NEGATIVE	0	0	0	0	1	0	0	1	0	0	0	1	0	0
Negative	NEGATIVE	0	0	0	0	0	1	0	1	0	0	0	1	0	0
Negative	NEGATIVE	0	0	1	0	1	0	0	0	0	1	0	0	1	0
Positive	POSITIVE	0	0	1	0	1	0	0	0	0	1	0	0	1	0
Negative	NEGATIVE	0	0	0	0	1	0	0	0	0	1	0	1	0	0
Negative	NEGATIVE	0	0	1	0	1	0	0	0	0	1	0	1	0	0
Negative	NEGATIVE	0	0	0	0	1	0	0	0	0	1	0	1	0	1
Negative	NEGATIVE	0	0	0	0	1	0	0	0	0	1	0	1	0	1
Negative	NEGATIVE	0	0	0	0	1	0	0	0	0	1	0	1	0	1
Negative	NEGATIVE	0	0	0	1	0	1	0	0	0	1	0	0	1	1
Negative	NEGATIVE	0	0	0	0	1	0	0	0	0	1	0	1	0	0
Negative	NEGATIVE	0	0	0	0	1	0	0	0	0	1	0	0	1	0
Negative	NEGATIVE	0	0	0	0	0	1	0	0	0	1	0	1	0	0
Negative	NEGATIVE	0	0	0	0	0	1	0	0	0	1	0	1	0	1
Negative	NEGATIVE	0	0	0	1	0	1	0	1	0	0	0	1	0	0
Negative	NEGATIVE	0	0	0	0	1	0	0	0	0	1	0	0	1	0
Negative	NEGATIVE	0	0	0	1	0	1	0	0	0	1	0	1	0	0
Negative	NEGATIVE	0	0	0	0	0	0	1	0	0	1	0	1	0	1
Negative	NEGATIVE	0	0	0	0	0	1	0	0	0	1	0	1	0	0
Negative	NEGATIVE	0	0	0	0	1	0	0	0	0	1	0	1	0	0
Negative	NEGATIVE	0	0	0	0	1	0	0	0	0	1	0	1	0	0
Negative	NEGATIVE	0	0	0	1	1	0	0	0	0	1	0	1	0	0
Negative	NEGATIVE	0	0	0	1	1	0	0	0	0	1	0	1	0	0
Negative	NEGATIVE	0	0	0	1	0	1	0	0	0	1	0	1	0	0
Negative	NEGATIVE	0	0	0	1	1	0	0	0	0	1	0	0	1	0
Negative	NEGATIVE	0	0	0	1	0	1	0	0	0	1	0	1	0	0
Negative	POSITIVE	0	0	1	0	0	1	0	0	0	1	0	1	0	0
Negative	NEGATIVE	0	0	0	0	1	0	0	1	0	0	0	1	0	1
Negative	NEGATIVE	0	0	0	0	1	0	0	0	0	1	0	0	1	0
Negative	NEGATIVE	0	0	0	0	0	1	0	0	0	1	0	1	0	1
Negative	NEGATIVE	0	0	0	0	0	1	0	0	0	1	0	1	0	0
Negative	POSITIVE	0	0	1	0	1	0	0	0	1	0	0	0	1	0
Negative	POSITIVE	0	0	1	0	1	0	0	0	1	0	0	0	1	0
Negative	POSITIVE	0	0	1	0	1	0	0	0	1	0	0	1	0	0
Negative	NEGATIVE	0	0	0	0	0	1	0	0	0	1	0	1	0	0
Negative	NEGATIVE	0	0	0	0	0	1	0	0	0	1	0	1	0	0
Negative	NEGATIVE	0	0	0	0	1	0	0	1	0	0	0	1	0	1
Negative	NEGATIVE	0	0	0	0	0	1	0	1	0	0	0	1	0	0
Negative	NEGATIVE	0	0	0	0	0	1	0	0	0	1	0	1	0	1
Negative	NEGATIVE	0	0	0	0	1	0	0	0	0	1	0	1	0	0
Negative	NEGATIVE	0	0	0	0	1	0	0	0	0	1	0	0	1	0
Negative	NEGATIVE	0	0	0	0	1	0	0	0	0	1	0	1	0	0
Negative	NEGATIVE	0	0	0	0	1	0	0	0	0	1	0	1	0	0
Positive	POSITIVE	0	0	1	0	0	1	0	0	0	1	0	0	1	0
Positive	POSITIVE	0	0	1	0	0	1	0	0	0	1	0	1	0	0
Negative	NEGATIVE	0	0	1	0	0	1	0	0	0	1	0	1	0	0
Negative	NEGATIVE	0	0	0	0	0	1	0	0	0	1	0	0	1	0
Negative	POSITIVE	0	0	1	0	0	1	0	0	0	1	0	0	1	0
Positive	NEGATIVE	0	0	0	0	1	0	0	0	0	1	0	0	1	0
Negative	NEGATIVE	0	0	0	0	0	1	0	0	0	1	0	1	0	1
Negative	NEGATIVE	0	0	0	0	1	0	0	0	0	1	0	0	1	0
Positive	POSITIVE	1	0	0	0	0	1	0	0	0	0	1	1	0	0
Negative	NEGATIVE	0	0	0	0	1	0	0	0	0	1	0	1	0	0
Negative	NEGATIVE	0	0	0	0	1	0	0	0	0	1	0	1	0	0
Negative	NEGATIVE	0	0	0	0	0	1	0	0	0	1	0	0	1	0
Negative	NEGATIVE	0	0	0	0	0	1	0	0	0	1	0	1	0	0
Negative	NEGATIVE	0	0	1	0	1	0	0	0	0	1	0	0	1	1
Negative	NEGATIVE	0	0	0	0	0	1	0	0	0	1	0	0	1	1
Positive	POSITIVE	0	1	0	0	1	0	0	0	0	1	0	1	0	0
Positive	POSITIVE	0	0	1	0	1	0	0	0	0	1	0	0	1	1
Negative	POSITIVE	0	1	0	0	0	1	0	0	0	1	0	0	1	1
Negative	NEGATIVE	0	0	0	0	1	0	0	0	0	1	0	1	0	0
Negative	NEGATIVE	0	0	0	0	0	1	0	0	0	1	0	1	0	0
Negative	POSITIVE	0	0	1	0	1	0	0	0	0	1	0	1	0	0
Negative	NEGATIVE	0	0	0	0	0	1	0	0	0	1	0	1	0	0
Positive	POSITIVE	0	0	1	0	1	0	0	0	0	1	0	0	1	1
Positive	POSITIVE	0	1	0	0	0	1	0	0	0	1	0	0	1	1
Negative	POSITIVE	0	0	1	0	1	0	0	0	0	1	0	1	0	0
Negative	NEGATIVE	0	0	0	0	1	0	0	0	0	1	0	0	1	0
Negative	NEGATIVE	0	0	0	0	0	1	0	1	0	0	0	1	0	0
Negative	NEGATIVE	0	0	0	0	0	1	0	1	0	0	0	1	0	0
Negative	NEGATIVE	0	0	0	0	1	0	0	1	0	0	0	1	0	0
Negative	POSITIVE	0	0	1	0	0	1	0	0	0	1	0	1	0	0
Negative	POSITIVE	0	0	1	0	1	0	0	0	0	1	0	1	0	0
Negative	POSITIVE	0	0	1	0	0	1	0	0	0	1	0	1	0	0
Negative	POSITIVE	0	0	1	0	0	1	0	0	0	1	0	0	1	1
Positive	POSITIVE	0	0	1	0	0	1	0	0	0	1	0	1	0	1
Negative	POSITIVE	0	0	1	0	0	1	0	0	0	1	0	1	0	1
Negative	NEGATIVE	0	0	0	0	1	0	0	0	0	1	0	1	0	1
Negative	NEGATIVE	0	0	0	0	0	1	0	0	0	1	0	1	0	1
Negative	NEGATIVE	0	0	0	0	0	1	0	0	0	1	0	1	0	1
Negative	NEGATIVE	0	0	0	0	1	0	0	0	0	0	1	1	0	0
Negative	NEGATIVE	0	0	0	0	0	1	0	0	0	1	0	1	0	0
Negative	NEGATIVE	0	0	0	0	1	0	0	0	0	1	0	1	0	0
Negative	NEGATIVE	0	0	0	0	1	0	0	0	0	1	0	1	0	0
Negative	NEGATIVE	0	0	0	0	1	0	0	0	0	1	0	0	1	1
Negative	NEGATIVE	0	0	0	0	1	0	0	1	0	0	0	1	0	1
Negative	NEGATIVE	0	0	0	0	0	1	0	1	0	0	0	0	1	0
Negative	NEGATIVE	0	0	0	0	0	1	0	1	0	0	0	0	1	0
Negative	NEGATIVE	0	0	0	0	1	0	0	0	0	1	0	1	0	1
Negative	POSITIVE	0	0	1	0	0	1	0	0	0	1	0	0	1	1
Negative	NEGATIVE	0	0	0	0	0	1	0	0	0	1	0	0	1	0
Negative	NEGATIVE	0	0	0	0	0	1	0	0	0	1	0	1	0	0
Negative	NEGATIVE	0	0	0	0	1	0	0	0	0	1	0	1	0	0
Negative	NEGATIVE	0	0	0	0	1	0	0	0	0	1	0	1	0	0
Negative	NEGATIVE	0	0	0	0	1	0	0	0	0	1	0	1	0	0
Positive	POSITIVE	0	0	1	0	1	0	0	0	0	1	0	0	1	1
Negative	POSITIVE	0	1	0	0	0	1	0	0	0	1	0	1	0	1
Positive	POSITIVE	0	1	0	0	1	0	0	0	0	1	0	1	0	0
Negative	POSITIVE	0	0	1	0	1	0	0	0	0	1	0	0	1	1
Negative	POSITIVE	0	0	1	0	0	1	0	0	0	1	0	0	1	1
Positive	POSITIVE	0	0	1	0	0	1	0	0	0	1	0	1	0	1
Negative	POSITIVE	0	0	1	0	0	1	0	0	0	1	0	1	0	1
Negative	NEGATIVE	0	0	0	0	0	1	0	0	0	1	0	1	0	0
Negative	NEGATIVE	0	0	0	0	1	0	0	0	0	1	0	0	1	0
Negative	NEGATIVE	0	0	0	0	0	1	0	0	0	1	0	0	1	0
Negative	POSITIVE	0	0	1	0	1	0	0	0	0	1	0	0	1	0
Negative	NEGATIVE	0	0	0	0	1	0	0	0	0	1	0	0	1	0
Negative	NEGATIVE	0	0	0	0	1	0	0	0	0	1	0	1	0	0
Negative	NEGATIVE	0	0	0	0	0	1	0	0	0	1	0	0	1	0
Negative	NEGATIVE	0	0	0	0	1	0	0	0	0	1	0	0	1	0
Negative	NEGATIVE	0	0	0	0	1	0	0	0	0	1	0	0	1	0
Negative	NEGATIVE	0	0	0	0	0	1	0	0	0	1	0	1	0	0
Negative	NEGATIVE	0	0	0	0	1	0	0	0	0	1	0	1	0	1
Negative	NEGATIVE	0	0	0	0	0	1	0	0	0	1	0	1	0	0
Negative	NEGATIVE	0	0	0	0	1	0	0	0	0	1	0	1	0	0
Negative	NEGATIVE	0	0	0	0	0	1	0	0	0	1	0	0	1	0
Positive	POSITIVE	0	0	1	0	1	0	0	0	0	1	0	1	0	0
Negative	NEGATIVE	0	0	0	0	0	1	0	0	0	1	0	0	1	0
Negative	NEGATIVE	0	0	0	0	1	0	0	0	0	1	0	1	0	0
Negative	NEGATIVE	0	0	0	0	0	1	0	0	0	1	0	1	0	0
Negative	NEGATIVE	0	0	0	0	1	0	0	0	0	1	0	1	0	1
Negative	NEGATIVE	0	0	0	0	0	1	0	0	0	1	0	1	0	0
Negative	NEGATIVE	0	0	0	0	1	0	0	0	0	1	0	0	1	0
Negative	POSITIVE	0	0	1	0	1	0	0	0	0	1	0	1	0	0
Negative	NEGATIVE	0	0	0	0	0	1	0	0	0	1	0	1	0	0
Negative	NEGATIVE	0	0	0	0	1	0	0	0	0	1	0	1	0	0
Negative	NEGATIVE	0	0	0	0	1	0	0	0	0	1	0	1	0	1
Negative	NEGATIVE	0	0	0	0	0	1	0	0	0	1	0	0	1	0
Negative	NEGATIVE	0	0	0	0	1	0	0	0	0	1	0	1	0	0
Negative	NEGATIVE	0	0	0	0	0	1	0	0	0	1	0	1	0	1
Negative	POSITIVE	0	0	1	0	0	1	0	0	0	1	0	1	0	1
Negative	NEGATIVE	0	0	0	0	0	1	0	0	0	1	0	1	0	0
Negative	NEGATIVE	0	0	0	0	0	1	0	0	0	1	0	1	0	0
Negative	NEGATIVE	0	0	0	0	1	0	0	0	0	1	0	1	0	1
Negative	NEGATIVE	0	0	0	0	1	0	0	0	0	1	0	1	0	0
Negative	NEGATIVE	0	0	0	0	0	1	0	0	0	1	0	0	1	0
Negative	POSITIVE	0	0	1	0	1	0	0	0	0	1	0	0	1	0
Negative	NEGATIVE	0	0	0	0	0	1	0	0	0	1	0	0	1	0
Negative	NEGATIVE	0	0	0	0	0	1	0	0	0	1	0	1	0	0
Negative	NEGATIVE	0	0	0	0	0	1	0	0	0	1	0	0	1	0
Negative	NEGATIVE	0	0	0	0	1	0	0	0	0	1	0	0	1	0
Negative	NEGATIVE	0	0	0	0	1	0	0	0	0	1	0	1	0	0
Negative	NEGATIVE	0	0	0	0	0	1	0	0	0	1	0	1	0	0
Negative	POSITIVE	0	0	1	0	1	0	0	0	0	1	0	1	0	0
Positive	POSITIVE	0	0	1	0	0	1	0	0	0	1	0	1	0	1
Negative	POSITIVE	0	0	1	0	0	1	0	0	0	1	0	1	0	1
Positive	POSITIVE	0	0	1	0	0	1	0	0	0	1	0	1	0	1
Negative	NEGATIVE	0	0	0	0	1	0	0	0	0	1	0	1	0	0
Negative	NEGATIVE	0	0	0	0	1	0	0	0	0	1	0	1	0	0
Negative	POSITIVE	0	0	1	0	1	0	0	0	0	0	1	1	0	0
Negative	NEGATIVE	0	0	0	0	0	1	0	0	0	0	1	0	1	0
Negative	NEGATIVE	0	0	0	0	1	0	0	0	0	0	1	1	0	0
Positive	POSITIVE	0	0	1	0	1	0	0	0	0	1	0	1	0	0
Negative	NEGATIVE	0	0	0	0	0	1	0	0	0	1	0	0	1	1
Positive	POSITIVE	0	0	1	0	1	0	0	0	0	1	0	0	1	0
Negative	NEGATIVE	0	0	1	0	0	1	0	0	0	1	0	0	1	0
Negative	POSITIVE	0	0	1	0	1	0	0	0	0	1	0	0	1	0
Negative	NEGATIVE	0	0	0	0	1	0	0	0	0	1	0	1	0	0
Negative	NEGATIVE	0	0	0	0	0	1	0	0	0	1	0	1	0	0
Negative	NEGATIVE	0	0	0	0	0	1	0	0	0	0	1	0	1	0
Negative	NEGATIVE	0	0	0	0	0	1	0	0	0	0	1	1	0	0
Negative	NEGATIVE	0	0	0	0	0	1	0	0	0	1	0	0	1	0
Negative	NEGATIVE	0	0	0	0	0	1	0	0	0	1	0	1	0	0
Negative	NEGATIVE	0	0	0	0	1	0	0	0	0	1	0	0	1	0
Negative	NEGATIVE	0	0	0	0	1	0	0	0	0	1	0	0	1	0
Negative	NEGATIVE	0	0	0	0	1	0	0	0	0	1	0	1	0	0
Negative	NEGATIVE	0	0	0	0	1	0	0	0	0	1	0	1	0	0
Negative	NEGATIVE	0	0	0	0	1	0	0	0	0	0	1	1	0	0
Negative	NEGATIVE	0	0	0	0	0	1	0	0	0	1	0	1	0	0
Negative	NEGATIVE	0	0	0	0	1	0	0	0	0	1	0	1	0	0
Negative	NEGATIVE	0	0	0	0	0	1	0	0	0	1	0	0	1	0
Negative	NEGATIVE	0	0	0	0	0	1	0	0	0	1	0	0	1	0
Negative	NEGATIVE	0	0	0	0	1	0	0	0	0	1	0	0	1	0
Negative	NEGATIVE	0	0	0	0	0	1	0	0	0	1	0	1	0	0
Negative	NEGATIVE	0	0	0	0	0	1	0	0	0	1	0	1	0	0
Positive	POSITIVE	0	1	0	0	1	0	0	0	0	0	1	1	0	0
Negative	NEGATIVE	0	0	1	0	0	1	0	0	0	1	0	1	0	0
Negative	NEGATIVE	0	0	1	0	0	1	0	0	0	1	0	1	0	0
Positive	POSITIVE	0	0	1	0	1	0	0	0	0	1	0	1	0	1
Negative	NEGATIVE	0	0	0	0	0	1	0	0	0	1	0	1	0	0
Negative	POSITIVE	0	0	1	0	0	1	0	0	0	1	0	1	0	0
Negative	NEGATIVE	0	0	0	0	0	1	0	1	0	0	0	0	1	0
Negative	NEGATIVE	0	0	0	0	1	0	0	0	0	1	0	1	0	0
Positive	POSITIVE	0	0	1	0	1	0	0	0	0	1	0	0	1	1
Negative	POSITIVE	0	0	1	0	0	1	0	0	0	1	0	0	1	1
Negative	NEGATIVE	0	0	0	0	1	0	0	0	0	1	0	1	0	1
Negative	POSITIVE	0	0	1	0	1	0	0	0	0	1	0	1	0	1
Negative	NEGATIVE	0	0	0	0	0	1	0	0	0	0	1	1	0	1
Negative	POSITIVE	0	0	1	0	0	1	0	0	0	0	1	0	1	1
Negative	NEGATIVE	0	0	0	0	0	1	0	0	0	0	1	0	1	0
Negative	NEGATIVE	0	0	0	0	0	1	0	0	0	1	0	1	0	0
Negative	POSITIVE	0	0	1	0	0	1	0	0	0	1	0	1	0	0
Negative	NEGATIVE	0	0	0	0	0	1	0	0	0	1	0	1	0	0
Positive	POSITIVE	0	0	1	0	1	0	0	0	0	1	0	0	1	1
Positive	POSITIVE	0	0	1	0	0	1	0	0	0	1	0	1	0	0
Positive	POSITIVE	0	0	1	0	1	0	0	0	0	1	0	0	1	1
Negative	NEGATIVE	0	0	0	0	1	0	0	0	0	1	0	1	0	1
Negative	POSITIVE	0	0	1	0	0	1	0	0	0	1	0	0	1	1
Negative	NEGATIVE	0	0	0	0	0	1	0	0	0	1	0	1	0	0
Positive	POSITIVE	0	0	1	0	0	1	0	0	0	0	1	1	0	0
Negative	NEGATIVE	0	0	0	0	1	0	0	0	0	1	0	1	0	0
Negative	POSITIVE	0	0	1	0	0	1	0	0	0	1	0	1	0	0
Negative	NEGATIVE	0	0	0	0	0	1	0	0	0	1	0	1	0	0
Negative	POSITIVE	0	0	1	0	1	0	0	0	0	1	0	1	0	0
Negative	POSITIVE	0	0	1	0	1	0	0	0	0	1	0	1	0	0
Positive	POSITIVE	0	0	1	0	0	1	0	0	0	1	0	0	1	0
Positive	POSITIVE	0	1	0	0	0	1	0	0	0	1	0	1	0	0
Negative	NEGATIVE	0	0	0	0	1	0	0	0	0	1	0	0	1	0
Negative	POSITIVE	0	0	1	0	1	0	0	0	0	1	0	1	0	0
Positive	POSITIVE	0	0	1	0	0	1	0	0	0	1	0	1	0	0
Negative	NEGATIVE	0	0	0	0	0	1	0	0	0	1	0	1	0	0
Negative	NEGATIVE	0	0	0	0	1	0	0	0	0	1	0	0	1	0
Negative	NEGATIVE	0	0	0	0	1	0	0	0	0	1	0	1	0	0
Negative	NEGATIVE	0	0	0	0	0	1	0	0	0	1	0	1	0	0
Negative	NEGATIVE	0	0	0	0	0	1	0	0	0	1	0	0	1	0
Negative	NEGATIVE	0	0	0	0	1	0	0	0	0	1	0	0	1	0
Negative	NEGATIVE	0	0	0	0	0	1	0	0	0	1	0	1	0	0
Negative	NEGATIVE	0	0	0	0	1	0	0	0	0	1	0	1	0	0
Positive	POSITIVE	0	1	0	0	0	1	0	0	0	1	0	1	0	0
Negative	NEGATIVE	0	0	0	0	1	0	0	0	0	1	0	0	1	0
Negative	NEGATIVE	0	0	0	0	1	0	0	0	0	0	1	1	0	0
Negative	NEGATIVE	0	0	1	0	1	0	0	0	0	0	1	1	0	0
Negative	NEGATIVE	0	0	0	0	1	0	0	0	0	1	0	1	0	0
Negative	NEGATIVE	0	0	0	0	1	0	0	0	0	1	0	1	0	0
Negative	NEGATIVE	0	0	0	0	0	1	0	0	0	1	0	1	0	0
Negative	NEGATIVE	0	0	0	0	0	1	0	0	0	1	0	0	1	0
Negative	NEGATIVE	0	0	0	0	0	1	0	0	0	1	0	1	0	0
Negative	POSITIVE	0	1	0	0	0	1	0	0	0	1	0	1	0	0
Negative	NEGATIVE	0	0	0	0	0	1	0	0	0	1	0	1	0	0
Negative	NEGATIVE	0	0	0	0	1	0	0	0	0	1	0	1	0	0
Negative	NEGATIVE	0	0	0	0	0	1	0	0	0	1	0	1	0	0
Negative	POSITIVE	0	0	1	0	0	1	0	0	0	1	0	0	1	0
Negative	NEGATIVE	0	0	0	0	1	0	0	0	0	1	0	1	0	0
Negative	NEGATIVE	0	0	0	0	0	1	0	0	0	1	0	1	0	0
Negative	NEGATIVE	0	0	0	0	1	0	0	0	0	1	0	1	0	0
